# Supplementary material for: Child-mother relationships and childhood dietary patterns in the Iberian Peninsula uncovered by Bayesian isotopic approaches
Source: Sci Rep. 2025 Apr 13;15:12704. doi: 10.1038/s41598-025-97967-4 (PMC11994822; doi:10.1038/s41598-025-97967-4)
Supplement: Supplementary file 2 — Supplementary Material 2 [file 41598_2025_97967_MOESM2_ESM.xlsx]

## Sheet: SI 1
S1
Table 1. Summary statistics resulted from the Bayesian modelling (WARN R Package) for all human individuals with indication of Maximum density estimations (MDEs), Probability, Credible Intervals (CI), Adult female mean, Probability of Weaning start (t1) and completion (t2) and Mean squared distance.
			Maximum density Estimators (MDEs)				Probability (MDEs)			95% Credible Intervals (CI)							Adult females		Probability (MDEs)		Mean squared distance
Site	Period	n (<10years)	t1	t2	E	d15N wnfood	p (t1&t2)	p E	p d15N wnfood	t1	t2	p (t1 & ts2)	E	p E	d15Nwnfood	p d15N wnfood	Mean d15N	1sd	t1	t2
Lisbon	Roman (1st to 6th)	39	1	2.3	1.6	10.25	0.006	0.113	0.111	0.0-2.1	1.4-3.1	0.953	1.0-2.3	0.952	9.6-10.9	0.964	10.186	1.624	0.057	0.109	3.13
Lisbon	Early Med (8-12)	15	0.5	2.5	2.26	9.54	0.002	0.134	0.097	0.0-3.4	1.4-7.4	0.951	1.8-2.9	0.956	8.8-10.2	0.95	9.467	0.44	0.073	0.024	0.86
Setubal	Early Med (8-12)	5	0.3	2.9	1.7	9.9	0.001	0.036	0.109	0.0 - 3.1	0.8 - 5.3	0.95	-0.4 -3.9	0.953	9.2 - 10.7	0.96	10.67	1.11	0.053	0.034	0.964
Beja	Early Med (8-12)	16	1.5	2.9	2.2	9.74	0.006	0.097	0.127	0.0-2.5	2.5-4.5	0.955	1.4-3.0	0.958	9.2-10.3	0.961	10.3	0.8	0.059	0.086	1.383
Loule'	Early Med (8-12)	6	0.2	3.5	3.3	11.5	0.008	0.114	0.133	0.0-2.7	2.4-4.1	0.956	2.7-4.0	0.95	10.9-12.0	0.95	10.79	0.8	0.069	0.116	0.26
Torrao	Early Med (8-12)	4	2.6	3	3.2	9.55	0.03	0.082	0.188	1.5-3.0	2.7-3.6	0.954	2.2-4.2	0.954	9.2-9.9	0.953	9.52	0.6	0.114	0.228	0.067
Silves	Early Med (8-12)	25	2.4	3.9	2.6	10.14	0.005	0.206	0.133	1.1-3.7	3.0-5.2	0.953	2.2-2.9	0.959	9.7-10.7	0.955	10.6	0.8	0.062	0.082	0.764
Lisbon	Late Med (13-15)	5	0.4	1.5	2.1	11.2	0.005	0.058	0.07	0.0-1.7	0.6-3.8	0.951	0.9-3.5	0.953	10.1-12.2	0.95	11.12	1.2	0.093	0.057	0.778
Beja	Late Med (13-15)	6	0.3	5.2	2.2	11.44	0.001	0.115	0.069	0.0-4.4	3.9-7.0	0.952	1.5-2.8	0.954	10.4-12.5	0.952	11.78	0.74	0.032	0.052	0.775
Silves	Late Med (13-15)	14	0.3	3.4	0.6	11	0.001	0.106	0.117	0.0-4.1	1.0-7.9	0.951	-0.1 - 1.3	0.951	10.3-11.6	0.958	11.16	0.69	0.039	0.032	1.582
Barcelona	Roman (2nd-4th)	8	1	4.7	3.9	9.7	0.006	0.126	0.162	0.0-3.1	3.7-5.5	0.952	3.3-4.5	0.96	9.20-10.1	0.959	11.06	0.47	0.046	0.093	0.647
Terrassa	Roman (5th-8th)	8	1.6	3.2	1.4	8.6	0.002	0.098	0.096	0.0-3.1	2.0-4.8	0.952	0.6-2.2	0.962	7.9-9.4	0.952	9.73	0.59	0.044	0.059	1.15
Ibiza	Roman (3th-7th)	17	2.8	4.6	1.4	10.5	0	0.167	0.077	0.0-4.5	2.9-7.6	0.951	0.9-1.8	0.957	9.5-11.5	0.957	10.46	1.4	0.028	0.032	1.372
Boadilla	Early medieval (5th-8th)	8	0.6	2.4	0.8	9.14	0.002	0.096	0.16	0.0-2.5	0.9-4.3	0.953	0.0-1.6	0.959	8.8-9.6	0.952	10.76	1.19	0.063	0.039	1.14
Gozquez	Early medieval (6th-8th)	8	0.8	1.7	3.3	10.2	0.019	0.069	0.201	0.1-1.5	1.3-2.2	0.956	2.2-4.4	0.951	9.8-10.5	0.958	10.26	0.9	0.091	0.186	0.512

## Sheet: SI  2
S2
Table 2. δ13C and δ15N values for the serial sections of dentine from six individuals from the Muslim and Christian burials in Beja.
Sample Name	Site	Location	Period	Faith		section	Element	Species	Sample ID	Sex	Age			%C	%N	C:N	d13C	d15N	Yield (%)
BEJ3083	Escola Secundaria Diogo Gouveia	Beja	Medieval	Christian			M2	Human			Adult
						1	Crown		BEJ3083.1	F	2.5	3.5	3	42.97	15.75	3.18	-18.61	11.59	24.6
						2	Crown		BEJ3083.2	F	3.5	4.5	4	42.79	15.66	3.19	-18.79	11.48	21.4
						3	Crown		BEJ3083.3	F	4.5	5.5	5	42.66	15.64	3.18	-18.3	11.62	21.6
						4	Crown		BEJ3083.4	F	5.5	6.5	6	41.39	15.13	3.19	-17.8	11.43	19.1
						5	Crown		BEJ3083.5	F	6.5	7.5	7	43.07	15.64	3.21	-17.74	11.53	13.1
						6	Root		BEJ3083.6	F	7.5	9.1	8.3	43.78	15.93	3.21	-17.87	11.88	23.9
						7	Root		BEJ3083.7	F	9.1	10.7	9.9	43.67	15.91	3.2	-18.06	12.25	14.6
						8	Root		BEJ3083.8	F	10.7	12.3	11.5	43.31	15.77	3.2	-18.11	12.53	20.4
						9	Root		BEJ3083.9	F	12.3	13.9	13.1	42.71	15.55	3.2	-18.09	12.57	15.4
						10	Root		BEJ3083.10	F	13.9	15.5	14.7	42.89	15.5	3.23	-18.14	12.64	7.8
BEJ3207	Escola Secundaria Diogo Gouveia	Beja	Medieval	Muslim			M1	Human			Adult
						1	Crown		BEJ3207.1	M	0	0.8	0.4	42.32	15.37	3.21	-18.61	10.87	36.2
						2	Crown		BEJ3207.2	M	0.8	1.6	1.2	43.16	15.81	3.18	-18.7	10.05	32.6
						3	Crown		BEJ3207.3	M	1.6	2.4	2	43.46	15.94	3.18	-17.32	10.5	24.8
						4	Crown		BEJ3207.4	M	2.4	3.2	2.8	43.66	16.04	3.18	-16.52	11.02	27.8
						5	Crown		BEJ3207.5	M	3.2	4	3.6	43.4	15.78	3.21	-16.26	10.6	13.2
						6	Root		BEJ3207.6	M	4	5.2	4.6	43.59	15.72	3.23	-15.4	10.32	16.7
						7	Root		BEJ3207.7	M	5.2	6.4	5.8	42.97	15.64	3.21	-16.15	10.18	17.8
						8	Root		BEJ3207.8	M	6.4	7.6	7	43.77	15.95	3.2	-17.1	10.3	12.3
						9	Root		BEJ3207.9	M	7.6	8.8	8.2	42.98	15.55	3.22	-17.61	10.59	17.2
						10	Root		BEJ3207.10	M	8.8	10	9.4	43.04	15.63	3.21	-18.33	10.42	48.9
						11	Root		BEJ3207.11	M	10	11.2	10.6	39.92	14.39	3.24	-18.77	10.44	27.5
						12	Root		BEJ3207.12	M	11.2	12.4	11.8	43.22	15.69	3.21	-18.55	11.12	50.5
PB18	Poço do Borratém	Lisbon	Medieval	Christian			1st Premolar	Human	PB18	F	Adult
						1	Crown		PB18.1	F	3.5	3.9	3.7	42.8	15.7	3.2	-18.7	11.3	69
						2	Crown		PB18.2	F	3.9	4.33	4.115	44	16.1	3.2	-19	11.1	45.3
						3	Crown		PB18.3	F	4.33	4.76	4.545	43.7	16	3.2	-18.9	10.8	41.1
						4	Crown		PB18.4	F	4.76	5.19	4.975	44.3	16.3	3.2	-18.9	11.1	41.5
						5	Crown		PB18.5	F	5.19	5.62	5.405	42.1	15.5	3.2	-19.2	11.4	43.5
						6	Crown		PB18.6	F	5.6	6.03	5.815	41.3	15.1	3.2	-19.6	10.9	31.6
						7	Crown		PB18.7	F	6.03	6.46	6.245	41.1	15	3.2	-19.4	10.6	35.8
						8	Root		PB18.8	F	6.5	7.33	6.915	41.4	15.2	3.2	-19.5	10.6	33.4
						9	Root		PB18.9	F	7.33	8.16	7.745	41.9	15.4	3.2	-19.6	10.6	39.3
						10	Root		PB18.10	F	8.16	8.99	8.575	41.5	15.2	3.2	-19.4	10.3	61.1
						11	Root		PB18.11	F	8.99	9.82	9.405	41.7	15.3	3.2	-19.1	10.5	52.4
						12	Root		PB18.12	F	9.82	10.65	10.235	41.2	15	3.2	-19.2	10	69.3
						13	Root		PB18.13	F	10.65	11.48	11.065	41.1	15	3.2	-19.4	10.1	73
PB40	Poço do Borratém	Lisbon	Medieval	Christian			M1	Human		F	Adult
						1	Crown		PB40.1	F	0	0.57	0.285	41.4	15	3.2	-18.4	11.5	54.1
						2	Crown		PB40.2	F	0.57	1.14	0.855	43.8	16.1	3.2	-18.5	11.7	51.3
						3	Crown		PB40.3	F	1.14	1.71	1.425	41.4	15.2	3.2	-18.5	12	39.9
						4	Crown		PB40.4	F	1.71	2.28	1.995	41.3	15.1	3.2	-19.2	10.2	75.7
						5	Crown		PB40.5	F	2.28	2.85	2.565	41.6	15.3	3.2	-18.5	12.3	40.5
						6	Crown		PB40.6	F	2.85	3.42	3.135	43.2	16.1	3.1	-19	10.2	44.5
						7	Crown		PB40.7	F	3.42	3.99	3.705	47.3	17.4	3.2	-18.7	9.9	51.4
						8	Root		PB40.8	F	4	5.21	4.605	43	15.9	3.2	-18.1	9.4	31.7
						9	Root		PB40.9	F	5.21	6.42	5.815	42.2	15.5	3.2	-18	9.6	36
						10	Root		PB40.10	F	6.42	7.63	7.025	42.3	15.5	3.2	-18.2	9.1	30.6
						11	Root		PB40.11	F	7.63	8.84	8.235	42.2	15.5	3.2	-18	9.6	30.3
						12	Root		PB40.12	F	8.84	10.05	9.445	61.1	22.3	3.2	-15.9	10.5	21.9
						13	Root		PB40.13	F	10.05	11.26	10.655	41.79	15.3	3.2	-17.8	9.8	61.3
						14	Root		PB40.14	F	11.26	12.47	11.865	42.4	15.5	3.2	-17.8	9.9	41.6
BEJ1026	Escola Secundaria Diogo Gouveia	Beja	Medieval	Muslim			M1	Human		M	Adult
						1	Crown		BEJ1026.1		0	0.57	0.285	37.0569	13.6366	3.1777	-18.2647	13.4749	36.2
						2	Crown		BEJ1026.2		0.57	1.14	0.855	30.225	11.1538	3.15129	-18.2422	12.1075	32.6
						3	Crown		BEJ1026.3		1.14	1.71	1.425	31.6734	11.7533	3.14681	-18.4125	11.4834	24.8
						4	Crown		BEJ1026.4		1.71	2.28	1.995	33.4048	12.3654	3.14603	-18.7511	11.1444	27.8
						5	Crown		BEJ1026.5		2.28	2.85	2.565	33.877	12.4807	3.14748	-18.7673	10.5992	13.2
						6	Crown		BEJ1026.6		2.85	3.42	3.135	36.0887	13.3004	3.16951	-18.761	10.6609	16.7
						7	Crown		BEJ1026.7		3.42	3.99	3.705	34.7122	12.7967	3.16682	-18.816	10.7941	17.8
						8	Root		BEJ1026.8		4	5.06	4.53	32.4265	11.9609	3.15618	-18.7245	10.6912	12.3
						9	Root		BEJ1026.9		5.06	6.12	5.59	31.5607	11.6305	3.16115	-18.6587	10.9672	17.2
						10	Root		BEJ1026.10		6.12	7.18	6.65	34.2495	12.6065	3.15337	-18.5058	10.6944	48.9
						11	Root		BEJ1026.11		7.18	8.24	7.71	35.8643	13.2275	3.16529	-18.6879	10.5991	29.3
						12	Root		BEJ1026.12		8.24	9.3	8.77	37.1013	13.6844	3.15891	-19.0353	10.1894	27.5
						13	Root		BEJ1026.13		9.3	10.36	9.83	37.1541	13.5684	3.1777	-19.0617	10.4013	34.7
						14	Root		BEJ1026.14		10.36	11.42	10.89	37.4233	13.7239	3.18093	-18.9587	10.5124	50.5
						15	Root		BEJ1026.15		11.42	12.48	11.95	36.4067	13.2989	3.18848	-19.3229	10.9056	45.6
BEJ3113	Escola Secundaria Diogo Gouveia	Beja	Medieval	Christian			M1	Human		M	Adult
						1	Crown		BEJ3113.1		0	0.8	0.4	38.7	14.2455	3.17173	-18.207	12.2927	24.6
						2	Crown		BEJ3113.2		0.8	1.6	1.2	38.3752	14.1467	3.16602	-18.7134	10.6315	21.4
						3	Crown		BEJ3113.3		1.6	2.4	2	36.4439	13.4438	3.16368	-18.8399	10.2124	21.6
						4	Crown		BEJ3113.4		2.4	3.2	2.8	36.9965	3.178	13.5817	-18.8546	9.7523	19.1
						5	Crown		BEJ3113.5		3.2	4	3.6	38.7036	3.17841	14.2212	-18.8143	9.38063	13.1
						6	Root		BEJ3113.6		4	5.2	4.6	37.6373	3.1683	13.855	-18.8135	9.25845	23.9
						7	Root		BEJ3113.7		5.2	6.41	5.805	37.2808	3.17863	13.7034	-18.7764	9.48063	14.6
						8	Root		BEJ3113.8		6.41	7.62	7.015	38.1944	3.1824	14.0224	-18.6802	9.55793	20.4
						9	Root		BEJ3113.9		7.62	8.83	8.225	38.5436	3.18374	14.0845	-18.6661	10.4779	15.4
						10	Root		BEJ3113.10		8.83	10.04	9.435	38.2418	3.19234	13.96	-18.6893	11.1571	13.7
						11	Root		BEJ3113.11		10.04	11.25	10.645	36.6159	3.19662	13.3556	-18.5833	11.587	11.2
						12	Root		BEJ3113.12		11.25	12.46	11.855	35.8592	3.20908	13.0455	-18.7416	11.7951	9.5

## Sheet: SI  3
S3
Table 3. δ13C and δ15N values for all human individuals, organized by site, faith, period (1-3= 1st-3rd century; 2-4 = 2nd – 3rd century; 6-8 = 6th - 8th century; 8-12 = 8th-12th century; 13-15 = 13th-15th century ), sex (M=male; F=female, U= Undetermined sex) and age (A=adult; J= non-adult).
Sample Name	Location	Site	Period	Faith	Element	Sex	Age	Estimated age	Mean age	AgeCat	Yield (%)	%C	%N	C:N	d13C	d15N
CL4105	Lisbon	Calcada do Lavra	1-3	Roman	Rib	F	A			A	35.71	32.05	11.49	3.25	-19.02	11.06
CL4278	Lisbon	Calcada do Lavra	1-3	Roman	Rib	F	A			A	9.09	30.68	11.09	3.23	-18.28	10.77
CL4363	Lisbon	Calcada do Lavra	1-3	Roman	Rib	F	A			A	7.22496	41.39	14.8	3.26	-19.94	11.51
CL4363B	Lisbon	Calçada do Lavra	1-3	Roman	Rib	F	A			A	13.7125	15.41	5.64	3.19	-17.33	10.13
CL526	Lisbon	Calcada do Lavra	1-3	Roman	Rib	F	A			A	5.7	10.19	3.76	3.16	-17.73	10.32
RNA267	Lisbon	Rua Nova do Almada	1-3	Roman	Rib	F	A			A	9.45392	45.8	16.5	3.24	-19.02	10.56
CL4042	Lisbon	Calcada do Lavra	1-3	Roman	Rib	M	A			A	10.94	27.26	9.91	3.21	-17.42	11.88
RNA277	Lisbon	Rua Nova do Almada	1-3	Roman	Rib	M	A			A	4.03654	38.82	14.02	3.23	-18.1	11.33
CL4055	Lisbon	Calcada do Lavra	1-3	Roman	Rib	U	J	6-12m	0.7	1	73.78	38.8	13.84	3.27	-18.31	12.4
CL4075	Lisbon	Calcada do Lavra	1-3	Roman	Rib	U	J	6y	6	10	6.3	40.28	14.44	3.25	-18.93	9.44
CL4160	Lisbon	Calcada do Lavra	1-3	Roman	Rib	U	J	stillborn	0	1	10.05	41.76	15.26	3.19	-17.32	12.58
CL4164	Lisbon	Calcada do Lavra	1-3	Roman	Rib	U	J	36-40 weeks in utero	0	1	0.83	41.35	15.03	3.21	-18.39	12.38
CL4177	Lisbon	Calcada do Lavra	1-3	Roman	Rib	U	J				14.09	37.05	13.31	3.25	-17.32	13.15
CL4207	Lisbon	Calcada do Lavra	1-3	Roman	Rib	U	J	9-12m	0.87	1	4.56	12.78	4.39	3.39	-17.42	13.58
CL4218	Lisbon	Calcada do Lavra	1-3	Roman	Rib	U	J	2-4y	3	3	-0.8	32.8	11.93	3.21	-18.91	9.67
CL4237	Lisbon	Calcada do Lavra	1-3	Roman	Rib	U	J	3-6m	0.37	1	8.14	39.33	13.92	3.3	-17.72	11.82
CL4263	Lisbon	Calcada do Lavra	1-3	Roman	Rib	U	J	9-12m	0.87	1	12.39	36.67	13.02	3.29	-18.53	12
CL4272	Lisbon	Calcada do Lavra	1-3	Roman	Rib	U	J	stillborn	0	1	-5.26	28.63	10.19	3.28	-17.81	11.93
CL4299	Lisbon	Calcada do Lavra	1-3	Roman	Rib	U	J	9-12m	0.87	1	3.45	34.01	12.27	3.23	-18.2	10.61
CL4340	Lisbon	Calcada do Lavra	1-3	Roman	Rib	U	U				15.38	39.61	14.12	3.27	-18.9	10.5
CL4362	Lisbon	Calcada do Lavra	1-3	Roman	Rib	U	J	0-1.5m	0	1	14.02	34.75	12.71	3.19	-16.91	13.23
CL4374	Lisbon	Calcada do Lavra	1-3	Roman	Rib	U	J	38-40 weeks in utero	0	1	90.91	31.57	11.14	3.31	-18.97	11.88
CL4378	Lisbon	Calcada do Lavra	1-3	Roman	Rib	U	J	<2y	2	1	12.9	35.26	12.42	3.31	-19.28	12.78
RNA271	Lisbon	Rua Nova do Almada	1-3	Roman	Rib	U	J	9m	0.75	1	11.403	43.64	15.68	3.21	-17.24	14.62
PF8803	Lisbon	Praca da Figueira	2-4	Roman	Rib	F	A			A	1.72159	6.32	2.19	3.37	-17.12	9.78
PF8878 A	Lisbon	Praca da Figueira	2-4	Roman	Rib	F	A			A	16.4	28.59	10.11	3.3	-18.17	13.57
PF8905	Lisbon	Praca da Figueira	2-4	Roman	Rib	F	A			A	2.23755	16.74	5.92	3.28	-18.15	10.59
PF8940	Lisbon	Praca da Figueira	2-4	Roman	Rib	F	A			A	7.22496	41.39	14.8	3.26	-19.94	11.51
PF8940	Lisbon	Praca da Figueira	2-4	Roman	Rib	F	A	-		A	13.7125	15.41	5.64	3.19	-17.33	10.13
PF8953	Lisbon	Praca da Figueira	2-4	Roman	Rib	F	A			A	10.988	5.83	1.94	3.5	-17.82	7.64
PF8956	Lisbon	Praca da Figueira	2-4	Roman	Rib	F	A			A	0.609596	14.91	5.39	3.22	-18.56	9.14
PF9136	Lisbon	Praca da Figueira	2-4	Roman	Rib	F	A			A	1.2286	3.04	1.03	3.46	-18.56	6.76
PF9229	Lisbon	Praca da Figueira	2-4	Roman	Rib	F	A			A	0.266961	12.89	4.45	3.38	-18.06	9.28
PF3856	Lisbon	Praca da Figueira	6-8	Roman	Rib	M	A			A	15.42	41.95	14.98	3.27	-18.63	10.56
PF8831	Lisbon	Praca da Figueira	2-4	Roman	Rib	M	A			A	1.95486	29.25	10.74	3.18	-18.16	9.85
PF8875	Lisbon	Praca da Figueira	2-4	Roman	Rib	M	A			A	0.933817	27.15	9.99	3.17	-18.34	9.39
PF8914	Lisbon	Praca da Figueira	2-4	Roman	Rib	M	A			A	0.497977	26.92	9.76	3.22	-17.32	11.52
PF8937	Lisbon	Praca da Figueira	2-4	Roman	Rib	M	A			A	1.0148	25.13	9.2	3.19	-17.49	11.92
PF3902	Lisbon	Praça da Figueira	2-4	Roman	left rib	U	J	0-2 months	0.08	1	3.74085	34.61	12.24	3.3	-17.92	13.07
PF3902	Lisbon	Praca da Figueira	2-4	Roman	Rib	U	J	0-2m	0.08	1	1.762	34.61	12.24	3.3	-17.92	13.07
PF8665	Lisbon	Praça da Figueira	2-4	Roman	left rib	U	J	Perinatal	0	1	9.21299	29.8	10.42	3.33	-18.21	11.01
PF8665	Lisbon	Praca da Figueira	2-4	Roman	Rib	U	J	stillborn	0	1	6.99563	29.8	10.42	3.33	-18.21	11.01
PF8919	Lisbon	Praça da Figueira	2-4	Roman	left rib	U	J	6-12 months	0.75	1	2.85634	22.94	7.65	3.5	-18.42	12.01
PF8919	Lisbon	Praca da Figueira	2-4	Roman	Rib	U	J	6-12m	0.75	1	1.03612	22.94	7.65	3.5	-18.42	12.01
PF8931	Lisbon	Praça da Figueira	2-4	Roman	right rib	U	J	±3 years	3	3	3.88548	31.52	11.07	3.32	-18.94	9.49
PF8931	Lisbon	Praca da Figueira	2-4	Roman	Rib	U	J	3y	3	3	1.65458	31.52	11.07	3.32	-18.94	9.49
PF8949	Lisbon	Praca da Figueira	2-4	Roman	Rib	U	A			A	0.764217	11.46	3.84	3.49	-18.69	9.36
PF9113	Lisbon	Praça da Figueira	2-4	Roman	right rib	U	J	0-3 months	0.125	1	4.35098	11.9	3.98	3.49	-17.94	11.44
PF9113	Lisbon	Praca da Figueira	2-4	Roman	Rib	U	J	0-3m	0.12	1	1.34155	11.9	3.98	3.49	-17.94	11.44
PF9253	Lisbon	Praca da Figueira	2-4	Roman	Rib	U	A			A	0.196748	22.02	8.06	3.19	-18.7	8.95
PF9258	Lisbon	Praça da Figueira	2-4	Roman	left rib	U	J	0-6 months	0.25	1	3.43782	13.57	4.72	3.35	-18.72	8.24
PF9258	Lisbon	Praca da Figueira	2-4	Roman	Rib	U	J	0-6 m	0.25	1	0.876306	13.57	4.72	3.35	-18.72	8.24
PF9268	Lisbon	Praça da Figueira	2-4	Roman	right rib	U	J	0-6 months	0.25	1	6.98767	26.35	9.06	3.39	-18.48	12.62
PF9268	Lisbon	Praca da Figueira	2-4	Roman	Rib	U	J	0-6 m	0.25	1	2.99472	26.35	9.06	3.39	-18.48	12.62
LCB1027	Lisbon	Largo do Conde Barao	2-4	Roman	Rib	U	J	5y	5	5	10.2934	43.31	15.63	3.23	-18.69	10.71
LCB1048	Lisbon	Largo do Conde Barao	2-4	Roman	Rib	U	J	<1y	1	1	9.33679	42.72	15.4	3.32	-18.73	10.56
LCB1067	Lisbon	Largo do Conde Barao	2-4	Roman	Rib	U	J	5y	5	5	13.5465	42.75	15.29	3.26	-19.67	10.83
PF8141	Lisbon	Praça da Figueira	2-4	Roman	left rib	U	J	Perinatal	0	1	10.6318	35.91	13.06	3.21	-17.47	12.17
RP2136	Lisbon	Rua da Prata	6-8	Roman	Rib	U	J	12-15y	13.5	10	15.7876	43.45	15.92	3.19	-19.33	8.91
RP2160	Lisbon	Rua da Prata	6-8	Roman	Rib	U	J	6-9m	0.62	1	8.26521	42.05	15.51	3.16	-19.12	8.27
RP2165	Lisbon	Rua da Prata	6-8	Roman	Rib	U	J	3-4y	3.5	3	5.25	42.76	15.36	3.25	-19.91	9.03
RSN1011	Lisbon	Rua Sao Nicolau	6-8	Roman	Rib	U	J	6-8y	7	5	9.22984	24.95	9.41	3.09	-18.33	8.85
RSN810	Lisbon	Rua Sao Nicolau	6-8	Roman	Rib	U	J	6m	0.5	1	18.4374	32.28	12.07	3.12	-18.26	9.34
RSN815	Lisbon	Rua Sao Nicolau	6-8	Roman	Rib	U	J	3-4y	3.5	3	2.84952	37.86	13.71	3.22	-17.92	12.19
BEJ1059	Beja	Escola Secundaria Diogo Gouveia	8-12	Muslim	Rib	F	A			A		37.4611	13.7564	3.19327	-18.9981	10.3657
BEJ1065	Beja	Escola Secundaria Diogo Gouveia	8-12	Muslim	Rib	F	A			A		41.2647	14.8811	3.22767	-18.9519	10.1406
BEJ1081	Beja	Escola Secundaria Diogo Gouveia	8-12	Muslim	Rib	F	A			A		41.0098	14.9521	3.20419	-19.347	10.058
BEJ1092	Beja	Escola Secundaria Diogo Gouveia	8-12	Muslim	Rib	F	A			A		42.2308	15.2845	3.26025	-19.0689	11.1196
BEJ1096	Beja	Escola Secundaria Diogo Gouveia	8-12	Muslim	Rib	F	A			A		34.4967	12.1474	3.36585	-19.0734	10.7935
BEJ1150	Beja	Escola Secundaria Diogo Gouveia	8-12	Muslim	Rib	F	A			A		35.3243	12.5233	3.29513	-18.6606	9.59218
BEJ3157	Beja	Escola Secundaria Diogo Gouveia	8-12	Muslim	Rib	F	A			A		41.9049	14.0119	3.78012	-19.6809	9.80506
BEJ3176	Beja	Escola Secundaria Diogo Gouveia	8-12	Muslim	Rib	F	A			A		41.9074	15.2055	3.21264	-19.1219	10.5265
BEJ3180	Beja	Escola Secundaria Diogo Gouveia	8-12	Muslim	Rib	F	A			A		41.607	15.0093	3.23767	-19.3854	9.96903
BEJ3282	Beja	Escola Secundaria Diogo Gouveia	8-12	Muslim	Rib	F	A			A		39.6404	14.524	3.18543	-18.9868	10.283
BEJ6087	Beja	Escola Secundaria Diogo Gouveia	8-12	Muslim	Rib	F	A			A		35.4789	12.8569	3.19649	-18.7008	9.52087
BEJ6177	Beja	Escola Secundaria Diogo Gouveia	8-12	Muslim	Rib	F	A			A		22.1379	7.86031	3.27486	-19.1083	11.1776
BEJ701	Beja	Escola Secundaria Diogo Gouveia	8-12	Muslim	Rib	F	A			A		42.2985	15.3821	3.20083	-19.0399	9.44242
BEJ7010	Beja	Escola Secundaria Diogo Gouveia	8-12	Muslim	Rib	F	A			A		26.6353	9.65085	3.23847	-18.9685	9.87965
BEJ7047	Beja	Escola Secundaria Diogo Gouveia	8-12	Muslim	Rib	F	A			A		43.4317	15.6727	3.23732	-19.2416	10.5337
BEJ7061	Beja	Escola Secundaria Diogo Gouveia	8-12	Muslim	Rib	F	A			A		39.5584	14.4297	3.20757	-19.2046	9.84674
BEJ7094	Beja	Escola Secundaria Diogo Gouveia	8-12	Muslim	Rib	F	A			A		39.4904	14.4273	3.18402	-19.2118	9.35016
BEJ7125	Beja	Escola Secundaria Diogo Gouveia	8-12	Muslim	Rib	F	A			A		41.8576	15.2047	3.20279	-19.1385	10.3637
BEJ7143	Beja	Escola Secundaria Diogo Gouveia	8-12	Muslim	Rib	F	A			A		24.646	8.92095	3.14931	-18.5696	10.8917
BEJ7243	Beja	Escola Secundaria Diogo Gouveia	8-12	Muslim	Rib	F	A			A		42.7431	15.6262	3.19559	-19.0693	9.87795
BEJ7278	Beja	Escola Secundaria Diogo Gouveia	8-12	Muslim	Rib	F	A			A		42.4839	15.3583	3.24234	-19.433	12.9283
BEJ1157	Beja	Escola Secundaria Diogo Gouveia	8-12	Muslim	Right ribs	U	J	4±12 years	4	3	2.57163	38.7891	14.1081	3.20893	-17.1772	10.6136
BEJ1172	Beja	Escola Secundaria Diogo Gouveia	8-12	Muslim	Right femur	U	J	Estimated age 6-12months	0.75	1	3.40864	41.6487	15.2275	3.20008	-18.3392	11.5153
BEJ3013	Beja	Escola Secundaria Diogo Gouveia	8-12	Muslim	Right humerus	U	J	Estimated age 3±12 years	3	3	1.16255	39.7151	14.1351	3.2845	-18.6903	11.0092
BEJ3107	Beja	Escola Secundaria Diogo Gouveia	8-12	Undetermined	Right femur	U	J	more than 5 years- estimated with femur lenght from nutrient foramen	5	5	0.970575	35.6717	12.4565	3.35418	-19.7467	9.52681
BEJ6109	Beja	Escola Secundaria Diogo Gouveia	8-12	Muslim	Left tibia	U	J	Estimated age 6±24 years	6	5	0.945451	26.7609	9.26079	3.38271	-19.1339	10.4027
BEJ6182	Beja	Escola Secundaria Diogo Gouveia	8-12	Muslim	Right femur	U	J	Estimated age 3±12 years	3	3	0.436663	35.978	12.3445	3.40026	-20.07	9.88688
BEJ6258	Beja	Escola Secundaria Diogo Gouveia	8-12	Muslim	Left femur+ left humerus	U	J	Estimated age 6months±3	0.5	1	2.18928	32.378	11.5597	3.27057	-18.0623	12.7903
BEJ7050	Beja	Escola Secundaria Diogo Gouveia	8-12	Muslim	Right humerus	U	J	Estimated age 7-12 years	9.5	5	1.74359	36.4234	12.9491	3.25457	-19.209	11.2478
BEJ7064B	Beja	Escola Secundaria Diogo Gouveia	8-12	Muslim	Right fibula+right humerus	U	J	In uterus	0	1	1.89548	39.6955	14.2935	3.24784	-18.6964	11.695
BEJ7080	Beja	Escola Secundaria Diogo Gouveia	8-12	Muslim	Right ribs	U	J	Estimated age 15±12 years	15	10	3.6209	37.8395	13.8335	3.18616	-19.1546	9.54748
BEJ7119	Beja	Escola Secundaria Diogo Gouveia	8-12	Muslim	Left femur	U	J	Estimated age 1-6 years	3	3	2.6888	39.6643	14.4136	3.21491	-19.0963	10.5075
BEJ7132	Beja	Escola Secundaria Diogo Gouveia	8-12	Muslim	Left femur	U	J	Estimated age 3±12 years	3	3	2.02791	36.1218	12.9703	3.24331	-18.3496	13.6177
BEJ7179	Beja	Escola Secundaria Diogo Gouveia	8-12	Muslim	Left ribs	U	J	Estimated age 12±30	12	10	2.18742	34.3594	12.1211	3.38547	-19.6271	11.3748
BEJ7182	Beja	Escola Secundaria Diogo Gouveia	8-12	Muslim	Right tibia	U	J	Estimated age 8±24 years	8	5	2.02183	34.5667	12.2997	3.27143	-19.4754	7.7839
BEJ7201	Beja	Escola Secundaria Diogo Gouveia	8-12	Muslim	Right and left femur	U	J	Estimated age 18±6 months	1.5	1	0.560787	36.4885	12.6267	3.42397	-18.7485	11.8785
BEJ7246	Beja	Escola Secundaria Diogo Gouveia	8-12	Muslim	Right humerus	U	J	Estimated age7-12 years	9.5	5	1.89655	36.4211	13.1606	3.23998	-19.0194	9.34904
BEJ7268	Beja	Escola Secundaria Diogo Gouveia	8-12	Muslim	Left femur	U	J	Estimated age 1-6 years	3	3	1.86666	25.5649	8.95274	3.33966	-19.7181	11.1636
BEJ7305	Beja	Escola Secundaria Diogo Gouveia	8-12	Muslim	Left femur	U	J	Estimated age 2±8 years	2	1	2.32923	39.5719	14.3333	3.22755	-18.0071	14.1854
CAS10PN	Lisbon	Praca nova - Castelo de Sao Jorge	8-12	Muslim	Right humeurs	U	J	0-2 months	0.08	1	1.43438	41.8988	15.0604	3.21766	-18.7252	10.0708
CAS11PC	Lisbon	Palacio das Cozinhas - Castelo de Sao Jorge	8-12	Muslim	Ribs	U	J	13-14 years	13.5	10	7.40864	44.5262	16.372	3.16999	-18.4531	8.83969
CAS11PN	Lisbon	Praca nova - Castelo de Sao Jorge	8-12	Muslim	Ribs	U	J	0-2 months	0.08	1	2.13841	42.1017	14.5388	3.38008	-18.6201	11.3223
CAS12PN	Lisbon	Praca nova - Castelo de Sao Jorge	8-12	Muslim	Right femur	U	J	0-1 months	0.04	1	1.23315	40.8897	14.4222	3.30886	-17.6254	10.412
CAS13PC	Lisbon	Palacio das Cozinhas - Castelo de Sao Jorge	8-12	Muslim	Ribs	U	J	9-14 months	1	1	2.95996	41.6622	14.9565	3.24559	-17.9545	13.1417
CAS13PN	Lisbon	Praca nova - Castelo de Sao Jorge	8-12	Muslim	Ribs	U	J	8-9 months	0.708	1	1.5114	33.7068	12.1767	3.23085	-18.2108	11.774
CAS14PN	Lisbon	Praca nova - Castelo de Sao Jorge	8-12	Muslim	Left femur	U	J	0-1 months	0.08	1	3.1012	42.7698	15.664	3.18109	-17.845	11.0008
CAS15PN	Lisbon	Praca nova - Castelo de Sao Jorge	8-12	Muslim	Right tibia	U	J	0-4 months	0.16	1	1.30335	34.852	12.3841	3.2856	-17.8704	10.523
CAS17PC	Lisbon	Palacio das Cozinhas - Castelo de Sao Jorge	8-12	Muslim	Ribs	U	J	20-32 months	2	1	3.55525	41.1965	15.081	3.18709	-18.4426	10.9358
CAS3PC	Lisbon	Palacio das Cozinhas - Castelo de Sao Jorge	8-12	Muslim	Ribs	U	J	5years	5	5	3.75494	44.6847	16.2302	3.2146	-18.1049	10.5454
CAS4PC	Lisbon	Palacio das Cozinhas - Castelo de Sao Jorge	8-12	Muslim	Left ribs	U	J	18-30 months	2	1	4.09836	44.9046	16.3761	3.20476	-18.176	10.7773
CAS4PN	Lisbon	Praca nova - Castelo de Sao Jorge	8-12	Muslim	Ribs	U	J	22-24 months	1.91	1	4.79452	45.0771	16.4339	3.20205	-18.3633	9.41727
CAS5PC	Lisbon	Palacio das Cozinhas - Castelo de Sao Jorge	8-12	Muslim	Left ribs	U	J	15-18 years	16.5	10	7.78005	44.6453	16.3894	3.16873	-18.7592	9.22634
CAS5PN	Lisbon	Praca nova - Castelo de Sao Jorge	8-12	Muslim	Left ribs	U	J	12-13 years	12.5	10	2.51862	42.9151	15.5019	3.24298	-17.3173	10.3603
CAS6PN	Lisbon	Praca nova - Castelo de Sao Jorge	8-12	Muslim	Right ribs	U	J	1.78-2.14 years	2	1	3.17965	39.3972	14.4563	3.17761	-18.0596	12.1998
CAS7PN	Lisbon	Praca nova - Castelo de Sao Jorge	8-12	Muslim	Right tibia	U	J	3-5 months	0.33	1	2.71619	40.3133	14.2631	3.27487	-16.5321	11.4412
CAS8PC	Lisbon	Palacio das Cozinhas - Castelo de Sao Jorge	8-12	Muslim	Left ribs	U	J	14-16 years	15	10	1.90419	40.4205	14.7238	3.21778	-19.4215	9.96808
CAS8PN	Lisbon	Praca nova - Castelo de Sao Jorge	8-12	Muslim	Ribs	U	J	3-27 months	1.5	1	2.56784	43.4492	15.6016	3.25897	-17.8288	12.4872
CAS12PC	Lisbon	Palacio das Cozinhas - Castelo de Sao Jorge	8-12	Muslim	Ribs	F	A			A		32.0751	11.7414	3.19416	-18.8949	9.94735
CAS14PC	Lisbon	Palacio das Cozinhas - Castelo de Sao Jorge	8-12	Muslim	Ribs	F	A			A		43.2957	15.3911	3.3313	-18.4888	9.63166
CAS16PC	Lisbon	Palacio das Cozinhas - Castelo de Sao Jorge	8-12	Muslim	Ribs	F	A			A		43.3575	15.7622	3.22634	-18.924	9.43032
CAS19PC	Lisbon	Palacio das Cozinhas - Castelo de Sao Jorge	8-12	Muslim	Ribs	F	A			A		42.9192	15.6028	3.21484	-18.9112	8.65069
CAS2PN	Lisbon	Praca nova - Castelo de Sao Jorge	8-12	Muslim	Ribs	F	A			A		42.5361	15.4853	3.22	-18.6995	9.42093
CAS7PC	Lisbon	Palacio das Cozinhas - Castelo de Sao Jorge	8-12	Muslim	Ribs	F	A			A		37.6978	13.9143	3.15019	-19.0627	9.29092
CDT409	Lisbon	Calcada do Tijolo	8-12	Muslim	Ribs	F	A			A		44.8641	16.4806	3.18103	-18.6207	9.55353
CDT425	Lisbon	Calcada do Tijolo	8-12	Muslim	Ribs	F	A			A		39.8368	14.2585	3.2529	-18.6824	9.97979
CDT418	Lisbon	Calcada do Tijolo	8-12	Muslim	Ribs	U	J	9-10 yo	9.5	10	2.26372	37.7901	13.5608	3.243	-18.5819	9.32745
LOL433	Lisbon	Largo das Olarias	8-12	Muslim	Rib	U	J			1	4.9599	42.6833	15.5953	3.18097	-17.7328	12.5008
LU44	Loule	Quinta do Lago	8-12	Muslim	Rib	F	A			A	2.7	29.01	9.74	3.43	-17.03	10.3
LU51	Loule	Quinta do Lago	8-12	Muslim	Rib	F	A			A	4.64	34.96	12.54	3.25	-17.28	11.87
LU45a	Loule	Quinta do Lago	8-12	Muslim	Left humerus	M	A			A	4.27	25.19	9.11	3.26	-19.28	9.67
LU45b	Loule	Quinta do Lago	8-12	Muslim	Rib	M	A			A	3.55	32.72	11.14	3.38	-18.01	10.03
LU65	Loule	Quinta do Lago	8-12	Muslim	Rib	M	A			A	4.68	35.43	12.79	3.23	-17.93	11.17
LU70	Loule	Quinta do Lago	8-12	Muslim	Rib	M	A			A	4.07	29.52	10.63	3.24	-17.29	11.28
LU71	Loule	Quinta do Lago	8-12	Muslim	Rib	M	A			A	2.27	25.45	8.3	3.57	-16.42	11.27
LU47	Loule	Quinta do Lago	8-12	Muslim	Rib	U	J	4y +-1 y	4	3	4.09827	37.259	12.8792	3.3198	-17.7417	12.7161
LU48	Loule	Quinta do Lago	8-12	Muslim	Rib	U	J	18 months +-6 m	1.5	1	5.55265	41.4828	14.682	3.2872	-18.4678	13.6921
LU59	Loule	Quinta do Lago	8-12	Muslim	Tibia	U	J	6 months	0.5	1	5.73054	35.4917	12.0043	3.40934	-16.3168	14.0613
LU62	Loule	Quinta do Lago	8-12	Muslim	Rib	U	J	4y +-1 y	4	3	7.3588	35.8	12.8627	3.25	-17.5441	11.5867
LU63	Loule	Quinta do Lago	8-12	Muslim	Rib	U	J	7 y +-2 y	7	5	3.12648	36.2491	12.7809	3.30363	-17.1582	11.794
LU66b	Loule	Quinta do Lago	8-12	Muslim	Rib	U	J	4-5 y	4.5	3	3.17578	31.5727	10.9407	3.35991	-17.4249	11.5048
FAF10	Setubal	Rua Francisco Augusto Flamengo	8-12	Muslim	Right rib	F	A	over 29		A	4.95454	40.395	14.508	3.21702	-17.5844	10.3608
FAF12	Setubal	Rua Francisco Augusto Flamengo	8-12	Muslim	Right ribs	F	A	over 29		A	5.95541	38.622	13.5197	3.2515	-17.8887	9.94466
FAF6	Setubal	Rua Francisco Augusto Flamengo	8-12	Muslim	Right rib	F	A	over 25		A	2.87409	34.5217	12.1503	3.26745	-16.8832	10.7617
FAF13	Setubal	Rua Francisco Augusto Flamengo	8-12	Muslim	Right rib	U	J	8-9 y	8.5	5	7.39172	41.1353	14.8698	3.23384	-18.7705	10.3143
FAF16	Setubal	Rua Francisco Augusto Flamengo	8-12	Muslim	Left tibia	U	J	38-40 weeks	0	1	4.95233	26.5823	9.48343	3.27265	-17.5192	11.9184
FAF17	Setubal	Rua Francisco Augusto Flamengo	8-12	Muslim	Right femur	U	J	36-40 weeks	0	1	5.61819	38.2456	13.6425	3.26327	-17.6354	11.7601
FAF19	Setubal	Rua Francisco Augusto Flamengo	8-12	Muslim	Left rib	U	A	14-19 y		A	2.52324	13.5864	4.31032	3.61583	-16.593	10.4189
FAF3	Setubal	Rua Francisco Augusto Flamengo	8-12	Muslim	Right femur	U	J	5-6 y	5.5	5	5.77651	39.6402	14.1314	3.28919	-19.0295	9.36933
FAF9	Setubal	Rua Francisco Augusto Flamengo	8-12	Muslim	Right rib	U	J	9-11 y	10	10	4.62806	42.0236	15.0632	3.25643	-17.1858	10.0063
R25A 10	Silves	Rua 25 Abril	8-12	Muslim	Ribs	F	A			A		43.3748	15.824	3.19608	-18.8678	10.5632
R25A 47	Silves	Rua 25 Abril	8-12	Muslim	Ribs	F	A			A		31.9572	11.2849	3.29569	-19.171	9.99293
R25A 49	Silves	Rua 25 Abril	8-12	Muslim	Ribs	F	A			A		33.46	12.61	3.25	-18.9	11.02
R25A 56	Silves	Rua 25 Abril	8-12	Muslim	Ribs	F	A			A		26.5934	9.48255	3.29906	-17.9539	10.9127
R25A 62	Silves	Rua 25 Abril	8-12	Muslim	Ribs	F	A			A		32.5546	11.7199	3.24143	-18.4865	11.222
R25A 80	Silves	Rua 25 Abril	8-12	Muslim	Ribs	F	A			A		25.5402	8.90342	3.37918	-18.4228	9.38221
RA13	Silves	Rua A	8-12	Muslim	Ribs	F	A			A		30.5648	11.2237	3.17334	-18.5671	11.5679
R25A 27	Silves	Rua 25 Abril	8-12	Muslim	Ribs	U	J	primeira infancia	3	3	2.76402	29.66	10.7143	3.22152	-18.0015	14.1966
R25A 34	Silves	Rua 25 Abril	8-12	Muslim	Ribs	U	J	8/9 years	8.5	5	3.52	43.11	15.55	3.24	-17.64	10.46
R25A 38	Silves	Rua 25 Abril	8-12	Muslim	Ribs	U	J	Adolescent	13	10	3.8	41.21	15.03	3.2	-18.56	10.82
R25A 51	Silves	Rua 25 Abril	8-12	Muslim	Ribs	U	J	segunda infancia	8.5	5	1.95572	39.8971	14.624	3.18654	-18.0277	12.0601
R25A 57	Silves	Rua 25 Abril	8-12	Muslim	Humerus and ribs	U	J	primeira infancia	3	3	2.79351	38.7096	13.9435	3.23948	-17.5112	12.933
R25A 58	Silves	Rua 25 Abril	8-12	Muslim	Ribs	U	J	less than 2 years	2	1	2.31	43.77	15.75	3.24	-17.39	13.23
R25A 59	Silves	Rua 25 Abril	8-12	Muslim	Humerus	U	J	Adolescent	13	10	1.39	39.02	14.33	3.18	-18.66	10.5
R25A 60	Silves	Rua 25 Abril	8-12	Muslim	Humerus, radius and ulna	U	J	less than 1 year	1	1	6.08	43.54	15.74	3.24	-17.81	13.44
R25A 61	Silves	Rua 25 Abril	8-12	Muslim	Ribs	U	J	less than 2 years	2	1	5.55277	38.88	14.23	3.19	-16.91	15.25
R25A 65	Silves	Rua 25 Abril	8-12	Muslim	Ribs	U	J	primeira infancia	3	3	2.41903	19.0655	6.77676	3.26359	-17.504	14.2312
R25A 70	Silves	Rua 25 Abril	8-12	Muslim	Ribs	U	J	2 years	2	1	2.09047	24.4406	8.44519	3.38443	-16.7898	13.8214
R25A 71	Silves	Rua 25 Abril	8-12	Muslim	Ribs	U	J	12/18 months	1.25	1	5.60698	35.6354	13.0697	3.20266	-17.4899	13.198
R25A 72	Silves	Rua 25 Abril	8-12	Muslim	Ribs	U	J	12 monhts	1	1	3.2	40.68	14.56	3.26	-17.85	12.31
R25A 79	Silves	Rua 25 Abril	8-12	Muslim	Ribs	U	J	less than 1 year	1	1	3.95995	43.5266	15.817	3.19527	-18.4041	12.1282
R25A 85	Silves	Rua 25 Abril	8-12	Muslim	Ribs	U	J	10 years	10	10	1.92	37.97	13.5	3.28	-19.01	9.46
R25A34	Silves	Rua 25 Abril	8-12	Muslim	Ribs	U	J	8-9 yrs	8.5	5	3.52	43.11	15.55	3.24	-17.64	10.46
R25A36	Silves	Rua 25 Abril	8-12	Muslim	Ribs	U	J	18 m	1.5	1	4.96	33.98	12.49	3.18	-17.71	13.19
R25A38	Silves	Rua 25 Abril	8-12	Muslim	Ribs	U	J	14-18 yrs	16.5	10	3.8	41.21	15.03	3.2	-18.56	10.82
R25A58	Silves	Rua 25 Abril	8-12	Muslim	Ribs	U	J	<2 yrs	2	1	2.31	43.77	15.75	3.24	-17.39	13.23
R25A59	Silves	Rua 25 Abril	8-12	Muslim	Ribs	U	J	14-18 yrs	16.5	10	1.39	39.02	14.33	3.18	-18.66	10.5
R25A60	Silves	Rua 25 Abril	8-12	Muslim	Ribs	U	J	<1 yrs	1	1	6.08	42.71	15.55	3.2	-17.62	13.46
R25A72	Silves	Rua 25 Abril	8-12	Muslim	Ribs	U	J	12 m	1	1	3.2	40.68	14.56	3.26	-17.85	12.31
R25A85	Silves	Rua 25 Abril	8-12	Muslim	Ribs	U	J	10 yrs	10	10	1.92	37.97	13.5	3.28	-19.01	9.46
RA1	Silves	Rua A	8-12	Muslim	Ribs	U	J	primeira infancia	3	3	1.80276	26.1589	9.629	3.16674	-18.6496	11.6517
RA10	Silves	Rua A	8-12	Muslim	Femur	U	J	fetus	0	1	1.00169	34.2358	11.9284	3.37884	-18.9485	11.5562
RA11	Silves	Rua A	8-12	Muslim	Radius	U	J	12/14 y	13	10	3.43295	24.2056	8.60241	3.23098	-18.4833	11.0443
RA12	Silves	Rua A	8-12	Muslim	Ribs	U	J	Adolescent	13	10	2.29634	24.5473	8.85358	3.24496	-18.4997	11.2115
RA3	Silves	Rua A	8-12	Muslim	Ribs	U	J	4/5 y	4.5	3	3.61694	25.8199	9.59331	3.12697	-18.4049	11.281
RA4	Silves	Rua A	8-12	Muslim	Ribs	U	J	6 y	6	5	3.27651	24.4025	8.86437	3.18737	-18.9694	9.48881
RA6	Silves	Rua A	8-12	Muslim	Left femur	U	J	segunda infancia	8.5	5	2.93997	31.5726	11.3148	3.25561	-18.5901	10.3102
RA7	Silves	Rua A	8-12	Muslim	Ribs	U	J	less than 1 year	1	1	3.87658	33.0785	12.0374	3.19989	-17.8309	12.3582
HOP14	Torrao	Horta do Pinheiro	8-12	Muslim	left rib	F	A	30-40		A	4.53	20.83	7.37	3.29	-18.67	9.07
HOP16	Torrao	Horta do Pinheiro	8-12	Muslim	Rib	F	A	30+		A	6.36	19.96	6.67	3.5	-18.91	10.42
HOP5	Torrao	Horta do Pinheiro	8-12	Muslim	Rib	F	A	30-50		A	1.83	26.72	9.75	3.2	-18.62	9.17
HOP8	Torrao	Horta do Pinheiro	8-12	Muslim	left rib	F	A	30-50		A	18.9	40.92	14.92	3.2	-18.94	9.06
HOP9	Torrao	Horta do Pinheiro	8-12	Muslim	Rib	F	A	30+		A	4.97	38.9	13.37	3.4	-19.27	9.89
HOP1	Torrao	Horta do Pinheiro	8-12	Muslim	Rib	M	A	30+		A	6.51	42.6	15.39	3.23	-18.71	7.94
HOP10	Torrao	Horta do Pinheiro	8-12	Muslim	Left rib	M	A	37-66		A	11.52	32.56	11.76	3.23	-18.8	9.08
HOP13	Torrao	Horta do Pinheiro	8-12	Muslim	Rib	M	A	30+		A	0.67	24.24	8.55	3.3	-18.88	10.44
HOP15	Torrao	Horta do Pinheiro	8-12	Muslim	Rib	M	A	25-29		A	6.29	19.38	6.35	3.56	-19.33	8.61
HOP2	Torrao	Horta do Pinheiro	8-12	Muslim	Rib	M	A	30+		A	3.93	31.45	10.82	3.39	-18.94	10.29
HOP4	Torrao	Horta do Pinheiro	8-12	Muslim	Left rib	M	A	37-66		A	8.87	34	12.09	3.28	-18.91	8.88
HOP11	Torrao	Horta do Pinheiro	8-12	Muslim	right rib	U	J	Ad.15 y +- 36 m	15	10	8.08	32.35	11.52	3.28	-18.78	10.23
HOP12A	Torrao	Horta do Pinheiro	8-12	Muslim	Rib	U	J	6-10 y	8	5	4.12	37.96	13.06	3.39	-18.95	9.72
HOP12B	Torrao	Horta do Pinheiro	8-12	Muslim	Rib	U	J	10 y +- 30 months	10	10	6.83	39.3	13.84	3.31	-18.94	9.66
HOP19	Torrao	Horta do Pinheiro	8-12	Muslim	Rib	U	J	12y+- 30 months	12	10	14.9	31.88	11.48	3.24	-18.99	10.79
HOP20	Torrao	Horta do Pinheiro	8-12	Muslim	Rib	U	J	3-5 y	4	3	6.33	30.34	10.72	3.3	-19.1	9.75
HOP6	Torrao	Horta do Pinheiro	8-12	Muslim	Rib	U	J	3 +- 12 months	3	3	9.79	25.71	9.01	3.34	-18.5	12.55
BEJ3040	Beja	Escola Secundaria Diogo Gouveia	13-15	Christian	Rib	F	A			A		37.4078	13.1628	3.3612	-18.8603	11.4275
BEJ3083	Beja	Escola Secundaria Diogo Gouveia	13-15	Christian	Rib	F	A			A		34.0707	12.3151	3.22858	-18.3998	12.954
BEJ3102	Beja	Escola Secundaria Diogo Gouveia	13-15	Christian	Rib	F	A			A		32.3546	11.6738	3.24216	-18.2765	11.9917
BEJ3190	Beja	Escola Secundaria Diogo Gouveia	13-15	Christian	Rib	F	A			A		40.9542	14.7229	3.22775	-18.01	12.0722
BEJ4016	Beja	Escola Secundaria Diogo Gouveia	13-15	Christian	Rib	F	A			A		40.0723	14.521	3.21824	-18.4644	11.5145
BEJ6115	Beja	Escola Secundaria Diogo Gouveia	13-15	Christian	Rib	F	A			A		41.7441	14.6399	3.25966	-19.2364	10.7615
BEJ6121	Beja	Escola Secundaria Diogo Gouveia	13-15	Christian	Rib	F	A			A		35.5	13.15	3.35	-17.79	12.2
BEJ1076	Beja	Escola Secundaria Diogo Gouveia	13-15	Christian	Left femur	U	J	Less than 15 years	15	10	1.59996	22.2618	7.69922	3.38222	-19.3239	10.6498
BEJ3017	Beja	Escola Secundaria Diogo Gouveia	13-15	Christian	Left humerus + long bone fragment	U	J		4	3	1.59988	39.2	13.9287	3.31073	-18.1804	13.6695
BEJ3049	Beja	Escola Secundaria Diogo Gouveia	13-15	Christian	Left tibia	U	J		7	5	2.49196	37.4703	13.4641	3.24938	-18.7798	11.575
BEJ3056	Beja	Escola Secundaria Diogo Gouveia	13-15	Christian	Left tibia	U	J	Estimated age 6-12 months	0.75	1	3.57199	27.6287	9.65278	3.42474	-18.4034	15.2213
BEJ3096	Beja	Escola Secundaria Diogo Gouveia	13-15	Christian	Right femur+ribs	U	J	Estimated age new born	0	1	3.83301	36.0276	12.811	3.30936	-18.49	12.902
BEJ3134	Beja	Escola Secundaria Diogo Gouveia	13-15	Christian	Left ribs	U	J	Estimated age 12±30 years	12	10	6.79649	32.5635	11.8538	3.20538	-18.7565	9.90934
BEJ3137	Beja	Escola Secundaria Diogo Gouveia	13-15	Christian	Left ribs	U	J		3	3	5.65504	34.2625	11.9977	3.1671	-18.3316	13.7529
BEJ3184	Beja	Escola Secundaria Diogo Gouveia	13-15	Christian	Left ribs	U	J	Estimated age at 2±8 years	2	1	1.62534	35.4662	14.5035	3.28617	-17.6306	12.6423
BEJ3194	Beja	Escola Secundaria Diogo Gouveia	13-15	Christian	Left ribs	U	J	Estimated age 15±36 years	15	10	1.87793	16.8019	5.90213	3.34389	-18.4445	12.369
7612	Lisbon	Poco do Borratem	13-15	Christian	rib	F	A			A		31.52	11.41	3.23	-16.1343	11.4409
9015	Lisbon	Poco do Borratem	13-15	Christian	rib	F	A			A		18.31	6.32	3.41	-17.1437	10.3611
9316	Lisbon	Poco do Borratem	13-15	Christian	rib	F	A			A		39.97	13.98	3.38	-17.2725	11.6986
10018	Lisbon	Poco do Borratem	13-15	Christian	rib	F	A			A		42.64	14.84	3.35	-19.3598	10.6777
11521	Lisbon	Poco do Borratem	13-15	Christian	rib	F	A			A		29.45	10.62	3.25	-17.4018	12.7401
657B	Lisbon	Poco do Borratem	13-15	Christian	rib	F	A			A		38.56	13.01	3.34	-17.63	11.05
BOL 818	Lisbon	Largo das Olarias	13-15	Muslim	rib	F	A			A		36.73	13.2499	3.23	-18.4706	8.44048
BOL 824	Lisbon	Largo das Olarias	13-15	Muslim	rib	F	A			A		34.9129	11.7447	3.22187	-18.6046	11.0206
BOL815	Lisbon	Largo das Olarias	13-15	Muslim	rib	F	A			A		36.9353	13.5303	3.17827	-18.8612	9.51232
LOL 1403	Lisbon	Largo das Olarias	13-15	Muslim	rib	F	A			A		27.5796	9.4242	3.36011	-15.8071	13.1252
LOL1585	Lisbon	Largo das Olarias	13-15	Muslim	rib	F	A			A		33.0161	11.8881	3.23993	-18.4045	10.4153
LOL18	Lisbon	Largo das Olarias	13-15	Muslim	rib	F	A			A		39.0431	14.1616	3.2337	-18.4367	10.3424
LOL422	Lisbon	Largo das Olarias	13-15	Muslim	rib	F	A			A		29.9489	10.8967	3.19832	-18.6006	11.3224
LOL629	Lisbon	Largo das Olarias	13-15	Muslim	rib	F	A			A		30.0668	10.7809	3.26214	-18.9953	10.1641
PB1	Lisbon	Poço do Borratém	13-15	Christian	rib	F	A			A	6.17963	36.1	13.3	3.2	-16.8	12.5
PB30	Lisbon	Poço do Borratém	13-15	Christian	rib	F	A			A	6.16274	41.1	13.4	3.6	-18.9	12
PB32	Lisbon	Poço do Borratém	13-15	Christian	rib	F	A			A	4.10945	34	12.3	3.2	-18.4	11.2
PB35	Lisbon	Poco do Borratem	13-15	Christian	rib	F	A			A		7.1	2.6	3.2	-18.14	9.88
PB5	Lisbon	Poço do Borratém	13-15	Christian	rib	F	A			A	0.900956	40.9	13.9	3.4	-17.6	12.3
PB6	Lisbon	Poço do Borratém	13-15	Christian	rib	F	A			A	9.76141	42.8	15	3.3	-17.4	12.4
LOL 1072	Lisbon	Largo das Olarias	13-15	Muslim	Rib	U	J		3	3	4.57246	34.676	12.2067	3.36475	-18.1754	11.6021
LOL1207	Lisbon	Largo das Olarias	13-15	Muslim	Rib	U	J		5	5	6.67602	37.7582	13.8807	3.17393	-18.1547	10.612
LOL1488	Lisbon	Largo das Olarias	13-15	Muslim	Rib	U	J		2	1	2.97235	41.2402	14.8789	3.26036	-18.3955	11.3045
PB10	Lisbon	Poço do Borratém	13-15	Christian	rib	U	J	9m±3m	0.75	1	5.6	38.4	13.7	3.3	-17.5	14.4
PB19	Lisbon	Poço do Borratém	13-15	Christian	rib	U	J	Perinatal±2m	0	1	2.3	41.4	15.1	3.2	-17.9	12.5
PB35	Lisbon	Poço do Borratém	13-15	Christian	rib	U	J	12y±30m	12	10	4.85301	7.1	2.6	3.2	-18.1	9.9
QDL 134	Lisbon	Quarteirao dos Lagares	13-15	Muslim	Right femur	U	J	6-8 y	7	5	4.91622	40.3485	14.7638	3.18268	-16.5946	10.8412
QDL102	Lisbon	Quarteirao dos Lagares	13-15	Muslim	Right femur	U	J	11-12	11.5	10	4.08949	33.366	12.2101	3.1944	-19.0002	10.211
LSE1	Silves	Largo da Sé	13-15	Christian	Rib	F	A			A		37.6988	13.5606	3.23821	-18.0596	11.4597
LSE11	Silves	Largo da Sé	13-15	Christian	Rib	F	A			A		29.5238	10.5797	3.27239	-18.1068	10.2052
LSE17	Silves	Largo da Sé	13-15	Christian	Rib	F	A			A		28.71	10.36	3.28	-18.24	11.16
LSE28	Silves	Largo da Sé	13-15	Christian	Rib	F	A			A		22.0495	7.93284	3.22034	-18.4625	10.89
LSE3	Silves	Largo da Sé	13-15	Christian	Rib	F	A			A		35.0633	12.6969	3.20622	-18.0458	10.9532
LSE31	Silves	Largo da Sé	13-15	Christian	Rib	F	A			A		26.616	9.6908	3.20098	-17.9377	12.3138
LSE33	Silves	Largo da Sé	13-15	Christian	Rib	F	A			A		40.7753	14.7672	3.21562	-17.584	10.6335
LSE45	Silves	Largo da Sé	13-15	Christian	Rib	F	A			A		31.4497	10.8145	3.39279	-18.3412	11.0281
LSE9	Silves	Largo da Sé	13-15	Christian	Rib	F	A			A		37.4375	13.4963	3.23412	-17.8244	11.8162
RMB10B	Silves	Rua Miguel Bombarda	13-15	Christian	Rib	F	A			A		21.2568	7.92443	3.13674	-17.6789	11.2379
RMB21	Silves	Rua Miguel Bombarda	13-15	Christian	Rib	F	A			A		33.51	12.1647	3.21	-17.703	12.1557
RMB26	Silves	Rua Miguel Bombarda	13-15	Christian	Rib	F	A			A		36.027	13.1484	3.20193	-18.9008	10.5085
RMB39	Silves	Rua Miguel Bombarda	13-15	Christian	Rib	F	A			A		39.6876	14.5228	3.18669	-18.8181	11.165
RMB43	Silves	Rua Miguel Bombarda	13-15	Christian	Rib	F	A			A		39.278	14.125	3.26514	-18.2851	11.1292
RMB46	Silves	Rua Miguel Bombarda	13-15	Christian	Rib	F	A			A		39.1808	13.9947	3.25104	-17.7729	12.3255
RMB61	Silves	Rua Miguel Bombarda	13-15	Christian	Rib	F	A			A		33.9825	12.0745	3.28659	-18.5537	10.1648
RMB65	Silves	Rua Miguel Bombarda	13-15	Christian	Rib	F	A			A		31.2325	10.8261	3.34275	-17.8415	11.5294
RMB66	Silves	Rua Miguel Bombarda	13-15	Christian	Rib	F	A			A		28.8873	10.3058	3.33782	-18.046	11.4901
RMB68	Silves	Rua Miguel Bombarda	13-15	Christian	Rib	F	A			A		33.6429	12.2147	3.22411	-18.402	10.7599
RMB69	Silves	Rua Miguel Bombarda	13-15	Christian	Rib	F	A			A		33.5684	12.3682	3.16015	-18.03	10.3018
RMB8	Silves	Rua Miguel Bombarda	13-15	Christian	Rib	F	A			A		41.7693	15.2984	3.15826	-18.1449	10.2271
RMB81	Silves	Rua Miguel Bombarda	13-15	Christian	Rib	F	A			A		40.0139	14.4282	3.22594	-16.3672	12.2696
LSE13	Silves	Largo da Se	13-15	Christian	Rib	U	J	11 yrs (±30 m)	11	10	3.03	29.73	10.67	3.25	-18.12	10.99
LSE13	Silves	Largo da Sé	13-15	Christian	Rib	U	J	11 y ± 30 months	11	10	3.03362	29.73	10.67	3.25	-18.12	10.99
LSE15	Silves	Largo da Se	13-15	Christian	Rib	U	J	7 yrs (±24 m)	7	5	1.37	38.72	13.82	3.27	-17.25	12.06
LSE15	Silves	Largo da Sé	13-15	Christian	Rib	U	J	7 y ± 24 months	7	5	2.23917	38.72	13.82	3.27	-17.25	12.06
LSE20	Silves	Largo da Se	13-15	Christian	Rib	U	J	5m	0.5	1	2.52	22.74	8.19	3.24	-18.98	11.81
LSE20	Silves	Largo da Sé	13-15	Christian	Left femur	U	J	5 months	0.4	1	2.52453	22.74	8.19	3.15	-18.98	11.81
LSE25	Silves	Largo da Se	13-15	Christian	Rib	U	J	8 yrs (±24 m)	8	5	3.69	26.32	9.75	3.15	-17.54	10.74
LSE25	Silves	Largo da Sé	13-15	Christian	Rib	U	J	8 y ± 24 months	8	5	3.68546	26.32	9.75	3.15	-17.54	10.74
LSE46	Silves	Largo da Se	13-15	Christian	Rib	U	J	4-9 yrs	6.5	5	1.66	25.11	9.27	3.16	-18.27	9.19
LSE46	Silves	Largo da Sé	13-15	Christian	Rib	U	J	between 4 and 9 y	6.5	5	1.66454	25.11	9.27	3.16	-18.27	9.19
LSE51	Silves	Largo da Sé	13-15	Christian	Rib	U	J	3-4 y ± 12 months	3.5	3	6.84287	30.4106	11.1936	3.1632	-17.6991	9.95825
LSE54	Silves	Largo da Sé	13-15	Christian	Rib	U	J	more than 12 y. Adolescent	12	15	4.71189	29.704	10.9478	3.15922	-17.5112	14.0295
LSE60	Silves	Largo da Se	13-15	Christian	Rib	U	J	2m- 6 yrs	3	3	2.82	19.46	6.97	3.26	-17	12.71
LSE60	Silves	Largo da Sé	13-15	Christian	Left femur	U	J	primeira infancia	3	3	2.82359	19.46	6.97	3.26	-17	12.71
LSE65	Silves	Largo da Sé	13-15	Christian	Left femur	U	J	primeira infancia	8	10	3.20404	38.1048	13.7639	3.19424	-17.1648	13.3571
LSE68	Silves	Largo da Sé	13-15	Christian	Rib	U	J	24 months	2	3	3.10699	37.7767	13.7524	3.22887	-19.1961	9.98979
LSE69	Silves	Largo da Sé	13-15	Christian	Rib	U	J	Adolescent	14	15	3.19644	32.2651	11.2478	3.31731	-17.4524	10.5394
RMB2B	Silves	Rua Miguel Bombarda	13-15	Christian	Rib	U	J	segunda infancia	8.5	10	4.53773	33.9593	12.2868	3.20214	-17.634	11.366
ENT10	Barcelona	Carrer Ample 1	2-4	Roman		F	A	20-25		A				3.3	-19	11.1
ENT15	Barcelona	Carrer Ample 1	2-4	Roman		F	A	55-60		A				3.3	-19.1	10.8
ENT24	Barcelona	Carrer Ample 1	2-4	Roman		F	A	>20		A				3.4	-19.1	10.4
ENT4	Barcelona	Carrer Ample 1	2-4	Roman		F	A	35-40		A				3.2	-19.2	11.6
ENT7	Barcelona	Carrer Ample 1	2-4	Roman		F	A	25-30		A				3.2	-18.8	11.4
ENT12	Barcelona	Carrer Ample 1	2-4	Roman		M	A	55-60		A				3.4	-19.5	10.7
ENT13	Barcelona	Carrer Ample 1	2-4	Roman		M	A	25-30		A				3.2	-18.8	11
ENT14	Barcelona	Carrer Ample 1	2-4	Roman		M	A	50-55		A				3.3	-18.6	11.3
ENT16	Barcelona	Carrer Ample 1	2-4	Roman		M	A	>20		A				3.2	-19	10.6
ENT17	Barcelona	Carrer Ample 1	2-4	Roman		M	A	>20		A				3.3	-18.5	10.7
ENT18	Barcelona	Carrer Ample 1	2-4	Roman		M	A	20-40		A				3.2	-19	10.6
ENT2	Barcelona	Carrer Ample 1	2-4	Roman		M	A	50-55		A				3.3	-19.3	11.6
ENT20	Barcelona	Carrer Ample 1	2-4	Roman		M	A	24-28		A				3.2	-18.5	10.8
ENT22	Barcelona	Carrer Ample 1	2-4	Roman		M	A	60-65		A				3.3	-18.4	11.7
ENT23	Barcelona	Carrer Ample 1	2-4	Roman		M	A	24-28		A				3.2	-18.7	10.9
ENT1	Barcelona	Carrer Ample 1	2-4	Roman			J	4-5	4.5	5				3.2	-19	11.3
ENT11	Barcelona	Carrer Ample 1	2-4	Roman			J	9-10	9.5	10				3.2	-20	8.9
ENT21	Barcelona	Carrer Ample 1	2-4	Roman			J	8-10	9	10				3.2	-18.7	9.1
ENT3	Barcelona	Carrer Ample 1	2-4	Roman			J	0.5-1	0.7	1				3.4	-19	14.2
ENT5	Barcelona	Carrer Ample 1	2-4	Roman			J	7-8	7.5	10				3.2	-19.2	10.1
ENT6	Barcelona	Carrer Ample 1	2-4	Roman			J	8-9	8.5	10				3.2	-19.1	10.6
ENT8	Barcelona	Carrer Ample 1	2-4	Roman			J	4-5	4.5	5				3.2	-18.6	13
ENT9	Barcelona	Carrer Ample 1	2-4	Roman			J	1-1.5	1.25	3				3.3	-18.7	16.1
BOA 012-1	Boadilla	Boadilla	5-8	Christian		F	A	> 20 yrs		A	3.1	40.3	15.4	3.1	-18.4	11.5
BOA 018-1	Boadilla	Boadilla	5-8	Christian		F	A	> 20 yrs		A	4.9	43.6	16.6	4.9	-18	12.1
BOA 086-1	Boadilla	Boadilla	5-8	Christian		F	A	> 20 yrs		A	5.8	43.7	15.8	5.8	-20.5	8.7
BOA 105-4	Boadilla	Boadilla	5-8	Christian		F	A	> 20 yrs		A	5.6	43.5	14.8	5.6	-18.6	10.2
BOA 112-1	Boadilla	Boadilla	5-8	Christian		F	A	> 20 yrs		A	8.2	39.8	15.6	8.2	-18.7	10.8
BOA 047-1	Boadilla	Boadilla	5-8	Christian		F?	A	> 20 yrs		A	4.7	40.9	15.1	4.7	-18.3	11.3
BOA 160-1	Boadilla	Boadilla	5-8	Christian		M	A	young adult 20-34yrs		A	7.6	39.3	13.8	7.6	-18.4	8.9
BOA 166A-1	Boadilla	Boadilla	5-8	Christian		M	A	> 20 yrs		A	7.9	39.7	15	7.9	-18.3	10.3
BOA 174-1	Boadilla	Boadilla	5-8	Christian		M	A	young adult 20-34yrs/ middle adult 20-45yrs		A	11	38.7	14.8	11	-18.8	9.7
BOA 009-1	Boadilla	Boadilla	5-8	Christian		U	A	> 20 yrs		A	3	39.1	14	3	-18.6	9.8
BOA 014-1	Boadilla	Boadilla	5-8	Christian		U	A	> 20 yrs		A	2	37.7	14.4	2	-17.9	10.7
BOA 015-1	Boadilla	Boadilla	5-8	Christian		U	A	> 20 yrs		A	4	41.6	13.9	4	-18.1	11
BOA 016-1	Boadilla	Boadilla	5-8	Christian		U	A	> 20 yrs		A	2.7	39.8	14.9	2.7	-18.1	10.8
BOA 017-1	Boadilla	Boadilla	5-8	Christian		U	A	> 20 yrs		A	3.4	34	12.9	3.4	-18.4	10.2
BOA 019-1	Boadilla	Boadilla	5-8	Christian		U	A	> 20 yrs		A	3.1	40.1	15.6	3.1	-18.2	10.2
BOA 021-1	Boadilla	Boadilla	5-8	Christian		U	A	> 20 yrs		A	3.3	39.4	15	3.3	-18.4	11.4
BOA 026-1	Boadilla	Boadilla	5-8	Christian		U	A	> 20 yrs		A	1.5	34	11.3	1.5	-18.2	10.6
BOA 030-1	Boadilla	Boadilla	5-8	Christian		U	A	> 20 yrs		A	1.4	30.9	11.7	1.4	-18.7	10.5
BOA 034-1	Boadilla	Boadilla	5-8	Christian		U	A	> 20 yrs		A	5.1	39.5	15.1	5.1	-18.7	10.2
BOA 039-1	Boadilla	Boadilla	5-8	Christian		U	A	> 20 yrs		A	1	35.1	13.2	1	-18.9	10.3
BOA 044-1	Boadilla	Boadilla	5-8	Christian		U	A	> 20 yrs		A	1.7	38.5	13.8	1.7	-18.6	10.5
BOA 048-1	Boadilla	Boadilla	5-8	Christian		U	A	> 20 yrs		A	3.4	40.3	15.5	3.4	-18.5	10.3
BOA 058-1	Boadilla	Boadilla	5-8	Christian		U	A	> 20 yrs		A	2.7	37.7	12.4	2.7	-18.3	10.3
BOA 065-1	Boadilla	Boadilla	5-8	Christian		U	A	> 20 yrs		A	1.8	34.1	13.3	1.8	-18.5	9.9
BOA 076-1	Boadilla	Boadilla	5-8	Christian		U	A	> 20 yrs		A	3.7	38.6	13.5	3.7	-18.4	9
BOA 082-1	Boadilla	Boadilla	5-8	Christian		U	A	> 20 yrs		A	2.5	37.9	14.2	2.5	-19.2	11.1
BOA 085-1	Boadilla	Boadilla	5-8	Christian		U	A	> 20 yrs		A	5	42.2	16	5	-18.2	9.6
BOA 093-1	Boadilla	Boadilla	5-8	Christian		U	A	> 20 yrs		A	5.3	40.8	15.3	5.3	-18.3	9.7
BOA 103-2	Boadilla	Boadilla	5-8	Christian		U	A	> 20 yrs		A	11.7	35.2	13.6	11.7	-18.8	9.4
BOA 105-2	Boadilla	Boadilla	5-8	Christian		U	A	> 20 yrs		A	2.8	39.8	15.5	2.8	-18.5	10.5
BOA 114-1	Boadilla	Boadilla	5-8	Christian		U	A	> 20 yrs		A	4.2	41.2	15.5	4.2	-18.2	9.5
BOA 124-1	Boadilla	Boadilla	5-8	Christian		U	A	> 20 yrs		A	2.8	37.8	14.3	2.8	-18.5	11
BOA 125-1	Boadilla	Boadilla	5-8	Christian		U	A	> 20 yrs		A	1.7	39.8	15.3	1.7	-18.5	11.5
BOA 133-1	Boadilla	Boadilla	5-8	Christian		U	A	> 20 yrs		A	4.3	40.1	14.8	4.3	-18.4	10.2
BOA 138-1	Boadilla	Boadilla	5-8	Christian		U	A	> 20 yrs		A	2.1	34.5	12.5	2.1	-21	6.4
BOA 139-1	Boadilla	Boadilla	5-8	Christian		U	A	> 20 yrs		A	1.3	41.8	14.8	1.3	-19.1	12.6
BOA 145-1	Boadilla	Boadilla	5-8	Christian		U	A	> 20 yrs		A	3.4	39.1	13.6	3.4	-18.4	9.7
BOA 145-4	Boadilla	Boadilla	5-8	Christian		U	A	> 20 yrs		A	1.1	32.9	10.6	1.1	-19	10.1
BOA 145-5	Boadilla	Boadilla	5-8	Christian		U	A	> 20 yrs		A	8.6	39.1	14.9	8.6	-18.7	10.3
BOA 148-1	Boadilla	Boadilla	5-8	Christian		U	A	> 20 yrs		A	9.2	40.9	14.4	9.2	-18.9	9.3
BOA 150-1	Boadilla	Boadilla	5-8	Christian		U	A	> 20 yrs		A	1	39	14.2	1	-18.8	10.1
BOA 152-1	Boadilla	Boadilla	5-8	Christian		U	A	> 20 yrs		A	5.9	42.2	15.6	5.9	-18.2	10.3
BOA 160-2	Boadilla	Boadilla	5-8	Christian		U	A	> 20 yrs		A	8.7	39.6	15.1	8.7	-18.2	9.4
BOA 163-1	Boadilla	Boadilla	5-8	Christian		U	A	> 20 yrs		A	2.7	36.5	13.4	2.7	-18.8	9.6
BOA 177-1	Boadilla	Boadilla	5-8	Christian		U	A	> 20 yrs		A	3.1	33.9	12.4	3.1	-18.7	9.7
BOA 178-1	Boadilla	Boadilla	5-8	Christian		U	A	> 20 yrs		A	5.1	39.4	13.7	5.1	-18.5	10.5
BOA 179-1	Boadilla	Boadilla	5-8	Christian		U	A	> 20 yrs		A	3.7	41.7	15.5	3.7	-18.5	10.8
BOA 182-1	Boadilla	Boadilla	5-8	Christian		U	A	> 20 yrs		A	2.1	38.6	13.6	2.1	-17.2	11.1
BOA 184-1	Boadilla	Boadilla	5-8	Christian		U	A	> 20 yrs		A	1.7	33.3	11.6	1.7	-18.2	11
BOA 072-3	Boadilla	Boadilla	5-8	Christian			J	I1A, birth-2 yrs	1	3	6.8	41.7	13.4	6.8	-18.1	9.8
BOA 105-3	Boadilla	Boadilla	5-8	Christian			J	I1A, birth-2 yrs	1	3	10.4	40	15.7	10.4	-17.6	12.9
BOA 069-1	Boadilla	Boadilla	5-8	Christian			J	I1B, 3-7 yrs	5	5	0.7	36.1	13.1	0.7	-18.6	9.5
BOA 072-1	Boadilla	Boadilla	5-8	Christian			J	I1B, 3-7 yrs	5	5	9.4	40.3	12.9	9.4	-21.2	8.6
BOA 075-1	Boadilla	Boadilla	5-8	Christian			J	I1B, 3-7 yrs	5	5	11.4	40.1	14.5	11.4	-18.8	8.1
BOA 085-2	Boadilla	Boadilla	5-8	Christian			J	I1B, 3-7 yrs	5	5	4.2	38.5	13.7	4.2	-18.2	9.4
BOA 103-3	Boadilla	Boadilla	5-8	Christian			J	I1B, 3-7 yrs	5	5	2.7	39.1	15.3	2.7	-18.3	10.7
BOA 151-1	Boadilla	Boadilla	5-8	Christian			J	I1B, 3-7 yrs	5	5	6.7	40.1	14.1	6.7	-18.9	8.6
BOA 051-1	Boadilla	Boadilla	5-8	Christian			J	Infans 2, 8-14 yrs	11	15	3.4	40.8	14.5	3.4	-18.4	9.7
BOA 055-1	Boadilla	Boadilla	5-8	Christian			J	Infans 2, 8-14 yrs	11	15	1.4	29.7	10.5	1.4	-18.5	9.3
BOA 069-2	Boadilla	Boadilla	5-8	Christian			J	Infans 2, 8-14 yrs	11	15	0.6	39	14.2	0.6	-18.7	9.2
BOA 145-2	Boadilla	Boadilla	5-8	Christian			J	I2 8-14 yrs	11	15	1.5	36.2	12.5	1.5	-18.7	9.8
BOA 070-1	Boadilla	Boadilla	5-8	Christian			J	subadult <20yrs		A	12.2	43	14.8	12.2	-18.6	10.7
BOA 071-1	Boadilla	Boadilla	5-8	Christian			J	juvenile 15-19yrs		A	5.4	37.6	12.1	5.4	-18.3	10.9
HLL214-B	Ibiza	Ibiza S’Hort des Llimoners	3-7	Roman		F	A	20-30 years		A				3.3	-19.2	8.3
HLL408.1	Ibiza	Ibiza S’Hort des Llimoners	3-7	Roman		F	A	50+ years		A				3.3	-19	10.3
HLL609.1	Ibiza	Ibiza S’Hort des Llimoners	3-7	Roman		F	A	20-30 years		A				3.3	-19.4	10.4
HLL809.2A	Ibiza	Ibiza S’Hort des Llimoners	3-7	Roman		F	A	50+ years		A				3.5	-19.7	11.2
HLL903	Ibiza	Ibiza S’Hort des Llimoners	3-7	Roman		F	A	20-30 years		A				3.3	-19.3	12.1
HLL201.1	Ibiza	Ibiza S’Hort des Llimoners	3-7	Roman		M	A	20-30 years		A				3.3	-19.2	10.3
HLL201.2A	Ibiza	Ibiza S’Hort des Llimoners	3-7	Roman		M	A	20-30 years		A				3.3	-18.3	11.7
HLL205A	Ibiza	Ibiza S’Hort des Llimoners	3-7	Roman		M	A	Adult		A				3.3	-19.6	11.8
HLL205B	Ibiza	Ibiza S’Hort des Llimoners	3-7	Roman		M	A	Adult		A				3.3	-19	11.1
HLL211	Ibiza	Ibiza S’Hort des Llimoners	3-7	Roman		M	A	50+ years		A				3.3	-19.4	11.8
HLL213	Ibiza	Ibiza S’Hort des Llimoners	3-7	Roman		M	A	20-30 years		A				3.3	-18.5	11
HLL801.2	Ibiza	Ibiza S’Hort des Llimoners	3-7	Roman		M	A	Adult		A				3.3	-19.1	10
HLL809.5A	Ibiza	Ibiza S’Hort des Llimoners	3-7	Roman		M	A	Adult		A				3.3	-19.4	12.6
HLL813	Ibiza	Ibiza S’Hort des Llimoners	3-7	Roman		M	A	20-30 years		A				3.6	-18.5	11.9
HLL818.1A	Ibiza	Ibiza S’Hort des Llimoners	3-7	Roman		M	A	Adult		A				3.3	-19.3	12.6
HLL818.2B	Ibiza	Ibiza S’Hort des Llimoners	3-7	Roman		M	A	Adult		A				3.2	-18.7	10.4
HLL902.2	Ibiza	Ibiza S’Hort des Llimoners	3-7	Roman		M	A	50+ years		A				3.3	-18.8	11.9
HLL214	Ibiza	Ibiza S’Hort des Llimoners	3-7	Roman		U	A	20-30 years		A				3.3	-19.4	11.4
HLL401A	Ibiza	Ibiza S’Hort des Llimoners	3-7	Roman		U	A	Adult		A				3.4	-18.6	10.1
HLL402A	Ibiza	Ibiza S’Hort des Llimoners	3-7	Roman		U	A	Adult		A				3.3	-19	10.5
HLL405.1A	Ibiza	Ibiza S’Hort des Llimoners	3-7	Roman		U	A	Adult		A				3.4	-19.1	10.4
HLL405.1C	Ibiza	Ibiza S’Hort des Llimoners	3-7	Roman		U	A	Adult		A				3.3	-18	11.3
HLL405.4B	Ibiza	Ibiza S’Hort des Llimoners	3-7	Roman		U	A	Adult		A				3.3	-19	10.9
HLL407B	Ibiza	Ibiza S’Hort des Llimoners	3-7	Roman		U	A	Adult		A				3.4	-18.8	11.5
HLL407D	Ibiza	Ibiza S’Hort des Llimoners	3-7	Roman		U	A	Adult		A				3.2	-18.3	10.4
HLL502A	Ibiza	Ibiza S’Hort des Llimoners	3-7	Roman		U	A	Adult		A				3.4	-18.9	11.2
HLL503	Ibiza	Ibiza S’Hort des Llimoners	3-7	Roman		U	A	20-30 years		A				3.3	-19.1	10.6
HLL804	Ibiza	Ibiza S’Hort des Llimoners	3-7	Roman		U	A	Adult		A				3.3	-19	11.9
HLL809.1D	Ibiza	Ibiza S’Hort des Llimoners	3-7	Roman		U	A	Adult		A				3.1	-19.3	11.7
HLL814	Ibiza	Ibiza S’Hort des Llimoners	3-7	Roman		U	A	15-20 years		A				3.3	-19	9.6
HLL815.1A	Ibiza	Ibiza S’Hort des Llimoners	3-7	Roman		U	A	Adult		A				3.2	-19	10.2
HLL818A	Ibiza	Ibiza S’Hort des Llimoners	3-7	Roman		U	A	Adult		A				3.3	-19	12.2
HLL818C	Ibiza	Ibiza S’Hort des Llimoners	3-7	Roman		U	A	20-30 years		A				3.3	-18.9	10.7
HLL821B	Ibiza	Ibiza S’Hort des Llimoners	3-7	Roman		U	A	Adult		A				3.3	-19.4	10.8
HLL822	Ibiza	Ibiza S’Hort des Llimoners	3-7	Roman		U	A	Adult		A				3.3	-19.4	11.1
HLL204B	Ibiza	Ibiza S’Hort des Llimoners	3-7	Roman			J	0-1 years	0.5	1				3.3	-18.8	12.1
HLL405.4C	Ibiza	Ibiza S’Hort des Llimoners	3-7	Roman			J	0-1 years	0.5	1				3.4	-18.6	12.8
HLL807	Ibiza	Ibiza S’Hort des Llimoners	3-7	Roman			J	0-1 years	0.5	1				3.3	-18.2	13.5
HLL809.1	Ibiza	Ibiza S’Hort des Llimoners	3-7	Roman			J	0-1 years	0.5	1				3.3	-19	10.5
HLL809.2B	Ibiza	Ibiza S’Hort des Llimoners	3-7	Roman			J	0-1 years	0.5	1				3.2	-18.9	9.5
HLL408.2	Ibiza	Ibiza S’Hort des Llimoners	3-7	Roman			J	1-5 years	2.5	3				3.3	-18.8	9.4
HLL809.1E	Ibiza	Ibiza S’Hort des Llimoners	3-7	Roman			J	1-5 years	2.5	3				3.3	-18.4	13.6
HLL809.5B	Ibiza	Ibiza S’Hort des Llimoners	3-7	Roman			J	1-5 years	2.5	3				3.3	-19.3	11
HLL815.1B	Ibiza	Ibiza S’Hort des Llimoners	3-7	Roman			J	1-5 years	2.5	3				3.3	-19.5	11.2
HLL820/AB	Ibiza	Ibiza S’Hort des Llimoners	3-7	Roman			J	1-5 years	2.5	3				3.3	-18.2	11.5
HLL204A	Ibiza	Ibiza S’Hort des Llimoners	3-7	Roman			J	1-5 years	3	3				3.3	-19.3	11.3
HLL210	Ibiza	Ibiza S’Hort des Llimoners	3-7	Roman			J	1-5 years	3	3				3.3	-18.9	11.9
HLL801.1B	Ibiza	Ibiza S’Hort des Llimoners	3-7	Roman			J	1-5 years	3	3				3.3	-19	11.8
HLL803.2B	Ibiza	Ibiza S’Hort des Llimoners	3-7	Roman			J	1-5 years	3	3				3.3	-18.8	12.9
HLL803.3C	Ibiza	Ibiza S’Hort des Llimoners	3-7	Roman			J	1-5 years	3	3				3.3	-18	12.3
HLL212	Ibiza	Ibiza S’Hort des Llimoners	3-7	Roman			J	5-10 years	7.5	10				3.5	-18.8	10.3
HLL808	Ibiza	Ibiza S’Hort des Llimoners	3-7	Roman			J	5-10 years	7.5	10				3.3	-19.5	10.1
HLL302.1B	Ibiza	Ibiza S’Hort des Llimoners	3-7	Roman			J	10-15 years	12.5	15				3.5	-19.9	9.8
HLL402C	Ibiza	Ibiza S’Hort des Llimoners	3-7	Roman			J	10-15 years	12.5	15				3.3	-19.3	10.1
HLL409A	Ibiza	Ibiza S’Hort des Llimoners	3-7	Roman			J	10-15 years	12.5	15				3.3	-19.4	9.7
HLL816	Ibiza	Ibiza S’Hort des Llimoners	3-7	Roman			J	10-15 years	12.5	15				3.3	-19.8	11.9
HLL818.1B	Ibiza	Ibiza S’Hort des Llimoners	3-7	Roman			J	10-15 years	12.5	15				3.3	-19	9.9
HLL818.1C	Ibiza	Ibiza S’Hort des Llimoners	3-7	Roman			J	10-15 years	12.5	15				3.3	-19.2	10.7
HLL818D	Ibiza	Ibiza S’Hort des Llimoners	3-7	Roman			J	10-15 years	12.5	15				3.3	-19	9.8
HLL901	Ibiza	Ibiza S’Hort des Llimoners	3-7	Roman			J	10-15 years	12.5	15				3.4	-19.5	11.1
55	Terrassa	Terrassa	5-8	Roman		F	A	30-35 yrs		A		44.1	16.4	3.1	-19	9.5
74	Terrassa	Terrassa	5-8	Roman		F	A	30-45 yrs		A		40.9	14.8	3.2	-18.8	10.4
81	Terrassa	Terrassa	5-8	Roman		F	A	25-35 yrs		A		22.6	8.7	3	-18.9	10
130	Terrassa	Terrassa	5-8	Roman		F	A	50-60 yrs		A		43.3	15.2	3.3	-18.1	9.5
398	Terrassa	Terrassa	5-8	Roman		F	A	25-30 yrs		A		40.7	14.8	3.2	-18.2	9.7
529	Terrassa	Terrassa	5-8	Roman		F	A	45-50 yrs		A		36	13.2	3.2	-19.5	8.5
576	Terrassa	Terrassa	5-8	Roman		F	A	> 20 yrs		A		40	14.6	3.2	-18.7	10.1
443.1	Terrassa	Terrassa	5-8	Roman		F	A	19-21 yrs		A		41.3	15.6	3.1	-18.8	10.2
443.2	Terrassa	Terrassa	5-8	Roman		F	A	45-60 yrs		A		37.6	13.7	3.2	-18.8	10.3
589.2	Terrassa	Terrassa	5-8	Roman		F	A	30-45 yrs		A		41.1	15.7	3	-18.8	9.1
77	Terrassa	Terrassa	5-8	Roman		M	A	45-50 yrs		A		39.3	14.9	3.1	-19	9.8
78	Terrassa	Terrassa	5-8	Roman		M	A	60-75 yrs		A		45.6	16.7	3.2	-19	9.4
79	Terrassa	Terrassa	5-8	Roman		M	A	50-70 yrs		A		41.7	14.7	3.3	-18.7	11.4
100	Terrassa	Terrassa	5-8	Roman		M	A	25-30 yrs		A		44.1	15.7	3.3	-18.6	9.7
105	Terrassa	Terrassa	5-8	Roman		M	A	30-35yrs		A		42.4	15.9	3.1	-18.3	9.6
283	Terrassa	Terrassa	5-8	Roman		M	A	45-55 yrs		A		28	9.9	3.3	-18.4	8.1
289	Terrassa	Terrassa	5-8	Roman		M	A	35-40 yrs		A		42.3	14.9	3.3	-18.3	11.1
337	Terrassa	Terrassa	5-8	Roman		M	A	25-30 yrs		A		41.1	14.6	3.3	-18.4	9.7
401	Terrassa	Terrassa	5-8	Roman		M	A	30-40 yrs		A		42.5	15.8	3.1	-18.7	10.2
464	Terrassa	Terrassa	5-8	Roman		M	A	40-50 yrs		A		46.9	17.1	3.2	-18.4	10
519	Terrassa	Terrassa	5-8	Roman		M	A	30-40 yrs		A		39.8	15	3.1	-18.5	9.6
544	Terrassa	Terrassa	5-8	Roman		M	A	30-35 yrs		A		33.8	12.7	3.1	-18.3	10.8
581	Terrassa	Terrassa	5-8	Roman		M	A	40-45 yrs		A		41.7	14.8	3.3	-18.5	9.9
596	Terrassa	Terrassa	5-8	Roman		M	A	> 20 yrs		A		34.7	12.7	3.2	-19.1	9.5
325.1	Terrassa	Terrassa	5-8	Roman		M	A	50-65 yrs		A		37.7	14	3.1	-18.6	10.2
325.2	Terrassa	Terrassa	5-8	Roman		M	A	35-40 yrs		A		38.6	14.6	3.1	-18.7	9.6
546.1	Terrassa	Terrassa	5-8	Roman		M	A	50-60 yrs		A		34.5	13	3.1	-18.5	8.9
546.2	Terrassa	Terrassa	5-8	Roman		M	A	45-60 yrs		A		40.6	15.2	3.1	-18.2	9.6
57	Terrassa	Terrassa	5-8	Roman		U	J	4-6 yrs	5	5		49.1	17.2	3.3	-20.1	7.6
68	Terrassa	Terrassa	5-8	Roman		U	J	< 1 yr	1	1		28.6	10.4	3.2	-18.4	13
76	Terrassa	Terrassa	5-8	Roman		U	J	5-7 yrs	6	10		42.9	15.4	3.2	-19.5	8.6
404	Terrassa	Terrassa	5-8	Roman		U	J	2-3 yrs	2.5	5		40.9	14.8	3.2	-18.6	11.2
582	Terrassa	Terrassa	5-8	Roman		U	J	< 0.5 yr	0.5	1		40.3	15.7	3	-18.8	9.7
594	Terrassa	Terrassa	5-8	Roman		U	J	1-2 yrs	1.5	3		33.7	12.9	3.1	-18.9	11.2
436.3	Terrassa	Terrassa	5-8	Roman		U	J	< 0.5 yr	0.5	1		40.7	15.9	3	-19.4	9.1
436.5	Terrassa	Terrassa	5-8	Roman		U	J	< 0.5 yr	0.5	1		43.1	16.8	3	-18.9	10.2
GOZ 021-1-4048	Gozquez	Gozquez	6-8	Christian	Rib	F	A			A		42.4953	14.8832	3.33113	-19.3974	11.239
GOZ 110-1-4448	Gozquez	Gozquez	6-8	Christian	Rib	F	A			A		42.2299	14.3533	3.43253	-18.1805	10.1756
GOZ 112-1-4467	Gozquez	Gozquez	6-8	Christian	Rib	F	A			A		34.7727	11.4359	3.54746	-18.2241	8.60219
GOZ 135-1-4568	Gozquez	Gozquez	6-8	Christian	Rib	F	A			A		42.7262	16.4476	3.03067	-18.1579	10.5303
GOZ 054-1-4224	Gozquez	Gozquez	6-8	Christian	Rib	F	A			A		42.7316	16.3145	3.05578	-18.2791	10.7976
GOZ 230-1-5003	Gozquez	Gozquez	6-8	Christian	Long bone	F	A			A		32.6802	11.6126	3.28322	-18.6833	10.2462
GOZ 226-2-4985	Gozquez	Gozquez	6-8	Christian	Rib	U	J	1 y - 1 y 6 m	1.25	3		41.8535	13.6244	3.58395	-17.6615	13.861
GOZ 6890-1-6891	Gozquez	Gozquez	6-8	Christian	Mandible	U	J	2 y - 2 y 8 m	2	3		25.6424	8.69613	3.44017	-18.508	11.451
GOZ 102-1-4403	Gozquez	Gozquez	6-8	Christian	Mandible	U	J	3 - 5 y	4	5		33.1388	11.0717	3.49196	-18.0781	8.62845
GOZ 162-4-4698	Gozquez	Gozquez	6-8	Christian	Long bone	U	J	3 - 5 y	4	5		43.2248	14.9362	3.37628	-18.608	10.2786
GOZ 015-3-4209	Gozquez	Gozquez	6-8	Christian	Mandible	U	J	3 - 6 y	4.5	5		39.2913	12.7447	3.59678	-19.5193	9.97774
GOZ 5831-1-6150	Gozquez	Gozquez	6-8	Christian	Rib	U	J	5 - 9 y	7	10		42.5886	14.8842	3.33821	-18.534	11.1857
GOZ 107-1-4425	Gozquez	Gozquez	6-8	Christian	Long bone	U	J	6 - 7 y	6.5	10		42.264	13.5266	3.64526	-18.4505	10.7542
GOZ 5831-2-6150	Gozquez	Gozquez	6-8	Christian	Rib	U	J	6 - 7 y	6.5	10		42.4775	15.4705	3.20332	-19.0669	10.0788
GOZ 112-2-4468	Gozquez	Gozquez	6-8	Christian	Rib	U	J	11 - 13 y	12	15		38.7007	13.0689	3.45484	-18.3508	8.43759
GOZ 058-1-4198	Gozquez	Gozquez	6-8	Christian	Rib	U	J	9 y 6 m - 14 y 6 m	12	15		44.1579	14.5707	3.5357	-18.9388	9.44644
GOZ 132-2-4552	Gozquez	Gozquez	6-8	Christian	Rib	U	J	12 - 18 y	15	15		40.0396	13.1906	3.54138	-19.0442	10.2715
GOZ 6640-2-6644	Gozquez	Gozquez	6-8	Christian	Rib	U	J	13 - 18 y	15.5	15		42.1199	14.8297	3.31361	-18.8688	10.1937
